# Supplementary material for: History of breastfeeding but not mode of delivery shapes the gut microbiome in childhood
Source: PLoS One. 2020 Jul 2;15(7):e0235223. doi: 10.1371/journal.pone.0235223 (PMC7332026; doi:10.1371/journal.pone.0235223)
Supplement: S1 Dataset — (CSV) [file pone.0235223.s001.csv]

	nfam	HOME	id	BMIaz	Vaginal	Age	Shannon	Pielou	OTUS	Faith	Breastfed	MoBF	MoBFdi	BMI	famid	HomeType	member	CHILD	sequence	Sex	RACE	ETHNIC	ParentSex	RActinomyces	RAdlercreutzia	RAggregatibacter	RAkkermansia	RAlistipes	RAnaerofilum	RAnaerostipes	RAnaerotruncus	RBacteroides	RBifidobacterium	RBilophila	RBlautia	RButyricimonas	RCampylobacter	RClostridium	RCollinsella	RCoprococcus	RDesulfovibrio	RDialister	RDorea	REggerthella	REscherichia	REubacterium	RFaecalibacterium	RHaemophilus	RHoldemania
1	1150	BP	1	1.860715806	1	117.2895277	6.390646275	0.780315406	292	9.472133392	0	0	0	19.79338196	103150	2	2	2	1	1	4	2	2	0	0	14	0	0	1	47	1	18111	1679	379	1627	0	0	109	690	1097	0	0	236	0	0	0	1905	154	0
3	1150	AP	2	1.182165247	1	132.9938398	6.420680009	0.791333996	277	11.17968658	0	0	0	21.48266408	103150	1	1	9	1	1	4	2	2	0	0	5	262	0	1	3	3	13185	1031	242	801	1040	0	32	481	715	0	0	224	0	181	14	5489	289	0
5	1151	BP	3	0.75337295	1	186.513347	5.658927097	0.717897165	236	9.078312766	0	0	0	28.12276025	104151	2	3	2	1	1	5	2	2	0	0	0	0	0	0	15	3	4265	218	0	605	7	0	0	200	552	0	287	127	0	343	0	9641	0	0
6	1151	BP	4	-1.009770952	0	132.8952772	6.283779695	0.740678471	358	13.58165123	0	0	0	16.87751386	104151	2	3	2	2	0	5	2	2	0	83	0	9209	65	0	1	40	9021	651	249	493	601	0	94	1189	242	125	218	346	0	338	0	357	0	0
7	1280	AP	5	0.648366983	0	151.9507187	6.846296692	0.800306924	376	13.53090588	0	0	0	17.35972855	105280	1	1	9	1	0	6	2	2	0	0	0	767	0	2	82	2	12261	756	268	1781	287	0	92	200	2130	0	159	344	0	101	0	3548	0	0
8	1280	AP	6	0.642233959	0	152.0492813	7.094937378	0.819446071	404	14.91475377	0	0	0	24.44533204	105280	1	4	1	2	0	6	2	2	0	52	0	2274	0	24	276	7	10536	1006	184	1175	227	0	220	355	1532	0	0	226	0	97	0	3938	0	12
10	1478	BP	7	0.715217563	1	208.8542094	6.214117842	0.780101195	250	10.03824329	0	0	0	38.73658436	108478	2	3	2	3	0	4	2	2	0	16	0	0	0	7	1	24	14565	1088	138	714	900	0	45	860	646	236	31	242	0	263	453	896	0	0
12	1478	AP	8	0.098618008	1	104.6078029	4.151913219	0.54215181	202	9.654780866	0	0	0	18.98078308	108478	1	4	3	2	0	4	2	2	0	0	6	34	0	0	4	1	1572	147	0	273	175	0	111	77	208	5	188	61	0	28	0	1099	616	0
15	1927	BP	9	-0.397678535	1	104.5092402	5.793533392	0.706980511	293	12.92943412	0	0	0	24.32764727	105927	2	2	2	1	1	4	2	2	0	20	0	11674	331	2	56	0	3332	999	155	1189	193	0	27	689	414	0	0	262	0	0	1	1306	0	0
16	1927	BP	10	0.294120945	1	169.3963039	5.50236007	0.685404148	261	11.68271045	0	0	0	20.59772479	105927	2	3	2	2	0	4	2	2	0	62	0	13147	216	0	40	0	2066	1040	110	1475	158	0	25	1088	464	0	0	205	0	0	1	1332	0	0
19	2029	BP	11	-2.592716131	1	121.7577002	6.665413441	0.776405656	384	14.16469236	0	0	0	15.25757392	221029	2	2	2	1	0	5	2	2	0	8	0	527	0	3	67	0	3336	1007	63	807	239	0	25	589	765	215	0	140	0	14	55	2267	0	0
20	2029	BP	12	-1.525110553	1	80.26283368	7.151036153	0.81403909	441	15.63147095	0	0	0	16.70515201	221029	2	2	2	2	1	5	2	2	0	27	0	3127	248	0	16	1	4804	554	194	917	1466	0	127	527	531	231	0	407	0	89	85	1994	0	0
21	2029	AP	13	0.335058599	1	129.0841889	6.701443721	0.796498702	341	13.5740759	0	0	0	17.31164066	221029	1	1	9	1	0	5	2	2	0	18	0	4061	63	3	38	8	4920	2994	104	727	0	0	224	0	1499	0	283	245	0	20	0	2330	0	0
22	2029	AP	14	-1.307611562	0	171.2032854	5.968448387	0.7723227	212	8.396262142	0	0	0	23.99617409	221029	1	4	3	2	1	5	2	2	0	33	0	350	0	0	9	0	11536	1250	234	978	0	16	219	0	1235	0	0	278	0	522	0	4444	884	0
23	2030	AP	15	0.746243245	1	145.4455852	6.983997624	0.819753029	367	13.40049218	1	1.5	1	16.82683365	229030	1	1	9	1	0	4	2	2	0	0	8	232	0	3	40	2	12440	1158	174	752	230	0	0	754	1023	358	173	218	0	56	15	4303	46	0
24	2030	AP	16	0.365665567	1	197.1909651	6.250613242	0.772876904	272	10.89986956	1	14	4	29.95323576	229030	1	4	4	2	0	5	2	2	0	0	6	746	0	0	3	5	2504	1851	284	654	89	0	137	1261	623	145	66	218	0	0	123	3294	36	0
25	2030	AP	17	1.63445612	1	162.6940452	6.947143957	0.816943358	363	12.80586592	1	1	1	24.90264468	229030	1	4	4	3	0	5	2	2	0	0	0	1358	0	0	220	0	7411	643	225	1925	43	0	37	760	1022	200	0	442	0	11	80	8881	0	18
27	2108	AP	18	-0.4251241	1	129.8726899	5.763587283	0.708542564	281	10.43336132	0	0	0	16.26936543	229108	1	1	9	1	1	4	2	2	0	72	0	27	56	1	93	2	2217	1124	111	754	54	0	0	902	842	0	241	176	0	0	0	3521	61	0
28	2108	AP	19	-0.589929372	0	174.4558522	6.987739711	0.80739845	403	15.29200795	0	0	0	22.86254573	229108	1	4	3	2	0	6	2	2	0	18	0	2128	436	1	364	4	4600	6024	173	845	1115	4	3	890	604	0	794	420	0	153	0	2673	0	0
29	2108	AP	20	3.494834343	0	146.201232	5.975091926	0.700366283	370	14.09878784	0	0	0	34.43603295	229108	1	4	3	3	1	4	2	2	0	36	0	0	105	0	3	1	1330	620	73	597	170	0	95	254	1069	0	281	139	0	0	0	3181	0	0
30	2443	AP	21	0.378776042	1	140.0246407	5.174274783	0.645877918	258	12.19651787	0	0	0	23.22692781	202443	1	1	9	1	1	5	1	2	0	0	0	292	0	1	6	4	3161	208	160	667	130	0	46	476	513	0	23	115	0	0	7	1297	79	0
32	2443	AP	22	-0.458528565	0	105.3305955	4.109442165	0.57395475	143	6.860823049	0	0	0	15.67781713	202443	1	4	3	3	1	5	1	2	0	0	0	27	0	0	1	0	1488	3	0	305	25	0	18	36	142	0	0	21	0	0	0	1476	30	0
33	2559	BP	23	-0.160406371	0	86.47227926	5.924580232	0.685409394	400	16.84528008	0	0	0	24.41211827	203559	2	2	2	1	0	4	2	2	0	22	0	990	137	1	54	7	2651	624	40	534	0	0	90	340	490	0	22	65	0	0	24	3837	56	0
34	2559	BP	24	1.224501208	0	139.4332649	6.972138597	0.811779049	385	15.30041077	0	0	0	18.29003658	203559	2	3	2	2	0	4	2	2	23	0	0	68	202	4	215	24	5260	888	156	610	0	12	152	804	816	727	124	1043	0	311	94	6158	0	0
35	2559	AP	25	2.017536026	1	153.0677618	6.873830891	0.819482204	335	12.77861535	0	NA	0	16.91500393	203559	1	1	9	1	1	4	2	2	0	228	0	4303	0	0	12	0	4238	3122	0	4419	103	0	58	0	2748	0	511	124	0	69	36	2788	0	0
37	2586	AP	26	0.209906338	0	151.5893224	6.886941984	0.792195585	414	17.11164064	0	0	0	19.83935653	203586	1	1	9	1	1	5	2	2	0	106	0	2453	165	1	26	164	8002	27	346	1024	0	0	80	0	659	101	0	239	0	0	19	585	0	0
39	3011	BP	27	-0.055245573	1	124.550308	6.584002778	0.790309503	322	12.24217873	1	10	3	17.19904346	301011	2	2	2	1	0	5	1	2	0	16	0	376	76	2	0	0	5912	204	173	656	543	0	7	94	703	75	0	139	0	39	0	3515	62	0
40	3011	BP	28	-0.056754278	1	106.8418891	5.684196509	0.692396467	296	12.42618435	1	30	4	16.90069726	301011	2	2	2	2	0	5	1	2	0	0	0	88	0	3	3	0	3660	145	89	481	290	0	35	130	344	0	9	34	0	0	0	1173	61	0
42	3011	AP	29	-0.058649775	1	158.0287474	5.712415729	0.743854487	205	7.608233305	0	0	0	22.13094426	301011	1	1	9	1	0	6	2	1	0	0	9	0	0	0	8	0	18798	697	168	1150	0	0	56	523	947	0	339	181	0	0	0	3741	1058	19
43	3011	AP	30	1.428517544	1	203.6303901	6.938706345	0.826370483	337	13.58983651	0	0	0	32.32349531	301011	1	4	3	2	1	4	2	1	0	111	0	0	0	1	61	4	7828	124	361	1247	256	15	93	845	1389	0	0	278	0	0	0	3548	0	20
45	3031	BP	31	-0.229693613	1	176.2299795	6.483204405	0.798528324	278	9.61554116	1	18	4	16.29688802	301031	2	3	1	2	0	4	2	2	0	0	0	369	0	0	0	1	14399	2450	147	346	96	0	123	0	1189	0	460	615	0	62	88	2303	63	0
46	3031	AP	32	1.315102025	1	145.7412731	3.744288021	0.490306674	199	8.433948274	1	0.5	1	23.02821134	301031	1	1	9	1	1	4	2	2	0	0	2	0	0	0	25	3	1663	572	0	524	0	0	29	193	419	49	128	85	0	0	0	964	35	0
47	3031	AP	33	1.271383136	1	134.7022587	6.784695951	0.78926782	387	17.16967624	0	0	0	22.67355032	301031	1	4	1	2	0	4	2	2	632	41	0	534	0	0	0	15	10046	2228	145	209	0	39	396	997	303	110	655	1656	29	1532	0	911	0	0
48	3076	AP	34	0.560430863	1	153.3963039	6.658011289	0.785163186	357	12.85814104	0	0	0	19.13112942	303076	1	1	9	1	0	6	2	2	0	55	0	0	0	4	0	11	14007	1266	194	1221	0	31	613	0	823	47	105	1738	58	352	60	1428	0	17
49	3076	AP	35	0.009746679	1	190.75154	6.356157272	0.776573498	291	10.45817747	0	0	0	22.31420185	303076	1	4	4	2	0	5	2	2	0	48	0	0	0	0	69	0	16603	1647	238	816	0	0	109	0	1114	127	221	720	43	112	24	2568	37	0
50	3119	BP	36	-0.902550432	0	89.49486653	7.172794616	0.815909648	443	16.0020648	0	0	0	19.09648726	302119	2	2	2	1	0	5	2	2	0	53	0	312	198	2	24	18	2484	966	79	693	0	0	22	615	1011	353	426	294	0	0	48	1805	0	0
51	3119	BP	37	-0.887185892	0	225.7412731	5.435042334	0.65309893	320	13.666922	0	0	0	42.28750984	302119	2	3	2	2	1	5	2	2	0	0	2	125	0	2	5	6	1946	1867	125	309	111	0	26	434	312	48	183	76	0	13	39	551	33	0
52	3119	BP	38	-0.029433693	1	197.7823409	7.379500945	0.838802553	445	16.804613	0	0	0	29.18011012	302119	2	3	2	3	0	5	2	2	0	0	0	815	314	5	97	1	5818	1049	188	815	378	6	0	499	738	229	337	224	0	0	12	2925	0	0
53	3119	AP	39	0.50653561	0	163.5811088	7.275806307	0.840335943	404	16.68924159	0	0	0	17.63912773	302119	1	1	9	1	1	5	2	2	0	36	3	724	0	0	6	3	4109	586	306	924	0	0	0	223	775	420	362	272	0	0	60	3424	10	11
54	3119	AP	40	-0.374715304	1	154.8090349	5.124940536	0.631637096	277	11.47906362	1	6	2	15.62375569	302119	1	4	4	2	1	5	2	2	0	0	0	0	0	0	4	0	1908	779	0	402	0	0	16	122	682	0	0	55	0	0	0	1206	39	0
55	3217	AP	41	3.04767145	1	147.9753593	6.776426761	0.803405506	346	11.90884665	0	0	0	25.84269609	302217	1	1	9	1	1	5	2	2	0	54	0	61	33	2	94	4	12114	716	363	1984	385	0	75	1217	2130	336	411	578	0	0	5	3322	30	0
56	3217	AP	42	0.606686764	1	92.68172485	6.172059789	0.741662235	320	10.91332282	1	7	3	19.19181063	302217	1	4	3	2	0	6	2	2	92	339	0	0	0	0	33	1	225	6111	0	1678	0	0	6	2452	2937	191	117	1704	104	8	0	2334	0	0
57	3230	AP	43	1.119776001	1	143.9342916	7.283717615	0.825801568	452	16.36196856	0	0	0	20.8506417	302230	1	1	9	1	1	6	2	1	0	81	0	848	0	2	105	0	2848	2593	140	593	242	0	28	837	1820	0	665	394	0	19	51	2902	0	0
60	3243	AP	44	0.24093913	1	143.0472279	6.681508272	0.809618217	305	10.66504636	0	0	0	18.55320988	302243	1	1	9	1	0	5	2	2	0	67	0	1705	0	0	175	13	13247	516	198	741	0	0	134	280	1603	0	0	176	0	0	0	2864	7	0
61	3243	AP	45	-0.185610104	0	137.9548255	7.285056826	0.832431029	431	15.12709801	0	0	0	17.09524515	302243	1	4	4	2	1	5	2	2	0	0	8	811	0	4	65	2	4799	769	177	729	125	0	72	466	1362	237	500	248	0	0	0	3651	40	0
62	3327	BP	46	0.138295484	1	115.9753593	3.719321407	0.495919711	181	8.446219517	1	3	1	19.28858727	307327	2	2	2	1	0	5	2	2	0	0	0	462	0	0	13	0	3465	441	112	111	67	0	0	258	147	0	0	22	0	0	0	595	0	0
63	3327	BP	47	1.452399311	1	51.18685832	5.468617416	0.646765911	351	13.25606137	1	3	1	14.82947065	307327	2	3	2	3	0	5	2	2	0	20	0	14529	0	1	23	23	9226	1248	141	508	0	0	130	827	418	0	2	202	0	130	0	437	0	0
68	3353	AP	48	-0.506398325	1	137.3963039	7.20013875	0.822413623	432	14.74705253	1	2	1	15.6935046	301353	1	1	9	1	1	5	2	2	0	308	0	489	0	0	26	10	5249	2594	379	1626	0	0	110	383	3034	0	512	580	55	246	22	5493	0	0
70	4054	AP	49	2.569122901	1	94.45585216	6.794390438	0.823769417	304	10.97903107	0	0	0	17.48704798	408054	1	1	9	1	1	4	2	2	0	4	0	0	0	0	31	5	8715	4376	455	580	0	0	174	0	1644	0	0	191	100	0	0	6016	58	0
71	4054	AP	50	1.172017975	1	117.4537988	6.656896534	0.805258065	308	10.2491714	0	0	0	16.22966311	408054	1	4	3	2	0	5	2	2	8	0	0	559	0	0	49	29	13453	1527	0	2494	0	0	147	0	828	0	0	485	134	283	0	2243	0	19
72	4256	AP	51	0.699299538	0	111.9671458	5.391367967	0.674875549	254	11.56226083	0	0	0	20.68533605	405256	1	1	9	1	1	4	2	2	0	12	0	837	0	1	34	0	2726	756	109	530	172	0	29	349	1111	79	269	94	0	0	0	1343	27	0
73	4256	AP	52	0.904835703	1	137.2648871	5.891414343	0.702360778	335	13.14328857	0	0	0	19.13910072	405256	1	4	3	2	1	4	2	2	0	10	0	2136	0	2	102	4	2227	1526	65	670	205	0	29	170	981	0	19	152	0	4	0	1440	0	0
74	4370	BP	53	0.693670223	0	52.82956879	6.269141296	0.805661417	220	8.858958742	0	0	0	16.73973824	405370	2	3	2	2	0	5	2	2	12	0	0	2954	0	0	134	141	16234	1245	246	2033	0	0	102	632	1588	0	396	282	90	79	0	3574	6	0
75	4370	BP	54	0.693670223	0	52.82956879	6.274202677	0.798449714	232	9.147243352	0	0	0	16.73973824	405370	2	3	2	3	0	5	2	2	38	0	0	60	0	0	0	76	19800	1595	238	1072	0	0	397	168	687	0	244	288	68	10	0	1142	0	0
76	4370	BP	55	0.024768654	0	30.52156057	5.466703597	0.743005771	164	7.193933083	0	0	0	22.78464372	405370	2	3	2	4	1	5	2	2	0	0	0	0	0	0	0	0	25358	310	202	1650	0	0	8	702	487	0	0	371	13	90	0	3547	313	0
77	4370	AP	56	-1.554255654	1	97.31416838	7.293966295	0.821999463	469	15.2236245	0	0	0	14.00409066	405370	1	1	9	1	0	5	1	2	30	251	0	1299	118	0	3	24	6696	2050	192	1638	0	0	120	257	1773	0	208	459	201	929	0	5491	28	12
78	4370	AP	57	-0.322783404	1	63.40862423	6.459544292	0.780503527	310	10.36882861	0	0	0	14.44922782	405370	1	4	3	2	1	6	2	2	0	36	6	131	35	0	105	0	8082	963	292	2727	0	0	83	0	2485	0	495	17	99	1430	44	8926	99	32
81	5166	AP	58	-0.338298881	1	103.7207392	6.511381089	0.76823807	356	14.04691449	0	0	0	15.40750994	502166	1	1	9	1	1	6	2	2	0	49	12	88	0	0	80	37	11495	462	204	960	0	0	157	482	1340	0	192	256	0	74	0	1774	164	0
82	5166	AP	59	1.829403512	0	88.90349076	5.858845392	0.731841139	257	9.831459373	0	0	0	11.51341199	502166	1	4	3	2	1	6	2	2	0	0	207	2483	0	0	19	1	12248	319	111	840	0	0	165	196	577	0	329	87	0	0	0	2524	254	0
85	5571	AP	60	2.735045504	1	110.6201232	4.558277749	0.577820523	237	8.774738774	0	0	0	21.09207018	503571	1	1	9	1	1	6	2	2	0	0	0	0	0	0	50	1	3797	362	0	589	495	0	2	0	1119	0	135	140	0	0	0	1994	791	0
92	6314	AP	61	0.928318237	1	109.963039	5.378274803	0.687743187	226	9.205723961	0	0	0	22.07985309	603314	1	1	9	1	0	5	1	1	0	0	0	0	0	2	45	3	3782	639	92	348	295	0	48	76	163	0	0	206	0	0	0	1764	14	0
94	6326	BP	62	-4.304955702	0	110.9158111	6.915925891	0.827942575	327	11.88835707	0	0	0	29.65894131	603326	2	2	1	1	0	4	2	2	0	0	0	159	0	5	50	2	6660	2744	176	1092	0	0	81	1131	539	125	346	238	28	0	44	4830	0	20
95	6326	BP	63	-2.457179474	1	124.9117043	5.814727974	0.680332254	374	16.26285504	0	0	0	31.91775163	603326	2	2	2	2	1	4	2	2	0	0	0	1462	22	2	0	1	1829	352	131	399	396	0	29	462	480	43	0	160	0	0	67	4477	0	0
96	6326	AP	64	1.776529291	0	98.46406571	7.062766817	0.806722738	432	15.10431273	0	0	0	17.89630197	603326	1	1	9	1	1	4	2	2	0	0	0	53	0	2	102	3	11963	1000	39	665	0	0	260	344	920	0	305	384	0	152	0	4150	105	0
97	6326	AP	65	0.02103262	1	150.5708419	6.708454026	0.788874823	363	14.83844222	1	9	3	18.89462527	603326	1	4	1	2	0	5	2	2	0	40	0	3399	0	2	0	89	12413	1857	274	696	155	13	183	1227	544	0	257	514	0	22	0	2000	0	0
98	6326	AP	66	1.190837041	0	81.80698152	6.256042903	0.77005779	279	11.77491214	0	0	0	16.87365615	603326	1	4	4	3	1	4	2	2	0	5	4	0	0	1	69	3	16394	2629	158	1002	218	20	34	490	824	0	390	230	0	0	33	3963	37	0
99	6506	BP	67	2.246070643	1	72.60780287	6.333744997	0.788966014	261	8.729265865	1	10	3	14.06138012	614506	2	2	2	1	1	5	2	2	59	181	0	0	0	0	15	0	589	2465	283	4541	58	0	0	2756	8888	0	0	2082	122	11	25	1116	0	0
100	6506	BP	68	2.362531246	1	59.4661191	6.856592579	0.805544153	365	12.1685229	1	10	3	15.27718981	614506	2	2	2	2	1	5	2	2	0	73	0	1043	0	0	200	4	13250	484	236	1449	629	0	198	86	1164	0	0	208	0	733	271	4462	0	0
101	6506	AP	69	-0.42537559	1	106.1519507	7.043216503	0.823696068	375	14.32852663	0	0	0	13.5153596	614506	1	1	9	1	0	5	2	2	0	145	0	577	0	2	213	0	3162	1835	0	1401	0	0	257	467	2448	0	1002	511	0	146	8	3650	0	0
102	6506	AP	70	1.484980003	1	159.5071869	6.71626149	0.808819704	316	12.21535334	0	0	0	21.14375492	614506	1	4	3	2	1	5	2	2	0	14	0	530	0	0	74	1	7621	180	0	905	163	0	67	21	1882	0	123	87	0	0	0	2700	106	0
103	6506	AP	71	0.364291694	0	149.6180698	6.310281506	0.773331006	286	10.8272369	0	0	0	18.51673276	614506	1	4	3	3	1	5	2	2	0	24	0	0	0	0	78	43	15734	1168	388	1078	569	0	92	607	1543	0	275	87	0	0	0	1122	0	13
104	6506	AP	72	0.046532453	1	128.1971253	6.972845937	0.843477197	308	11.57899897	0	0	0	20.17736306	614506	1	4	3	4	0	6	2	2	0	0	0	388	0	0	85	2	8116	1698	183	1110	0	0	95	186	1865	0	254	176	0	0	28	3039	95	0
105	6820	AP	73	1.472439318	1	97.18275154	5.180944802	0.638950382	276	12.86174994	0	0	0	14.46644046	636820	1	1	9	1	1	5	2	2	0	7	0	123	0	0	0	2	1952	101	112	485	184	0	60	87	760	0	258	44	0	0	0	1648	41	0
[truncated: 39 more columns]
